# Supplementary material for: Non-Destructive Detection of Elasmopalpus lignosellus Infestation in Fresh Asparagus Using VIS–NIR Hyperspectral Imaging and Machine Learning
Source: Foods. 2026 Jan 19;15(2):355. doi: 10.3390/foods15020355 (PMC12840969; doi:10.3390/foods15020355)
Supplement: Supplementary file 1 [file foods-15-00355-s001.zip]

Archive with 1 entries (1 files):
- foods-4095092-supplementary.pdf
